# Supplementary material for: Cyld restrains the hyperactivation of synovial fibroblasts in inflammatory arthritis by regulating the TAK1/IKK2 signaling axis
Source: Cell Death Dis. 2024 Aug 9;15(8):584. doi: 10.1038/s41419-024-06966-2 (PMC11316070; doi:10.1038/s41419-024-06966-2)
Supplement: Supplementary file 4 — Source Data [file 41419_2024_6966_MOESM4_ESM.xlsx]

## Sheet: 3A
SFs	hTNFtg Cyldf/f						hTNFtg CyldΔ9/Δ9						WT
Thy1-	45620.7	48858.2	56451.9				55322.8	62245	48789.2	58737	72934.4		19337.4	8126.46	14582	13131.8	14700.9	14824
Thy1+	144506	106838	141066				128509	158559	124746	143360	180962		48572.5	17325.2	27254.4	33290.7	34523.5	35595.2
Myeloid
	hTNFtg Cyldf/f						hTNFtg CyldΔ9/Δ9						WT
NEU	69343.9	72812	64456.8				75675.3	96550.7	67829.4	125790	96713.8		1576.99	2891.7	1927.03	1747.6	5612.11	7336.91
Mo (Ly6chigh)	46368	56300.9	42711.1				53867.9	70873.7	43460.2	89446.5	82051.9		580.541	1370.22	549.043	866.936	1116.98	1093.92
Mo (Ly6clow)	111349	115997	99894.4				126092	156164	118672	197555	170894		10137.8	10850.5	8005.26	11846.6	277.805	597.841
EOS	787.883	678.173	500.693				1203.34	1088.9	875.394	1786.9	1437.6		387.027	573.892	238.995	370.564	24.004	103.032
NK	419.241	310.111	310.479				451.596	429.592	283.617	677.711	376.971		115.53	229.112	45.215	105.222	32.005	41.976

## Sheet: 3C
	Cyldf/f				Cyldf/f (+TNF)				CyldM-KO				CyldM-KO (+TNF)
Il1	0.95	0.76	1.36	1.1	74.87	61.63	61.21	68.2	0.5	1.69	1.06	1.48	101.2	104.3	95.03	92
Il6	1.37	0.71	1.028	0.72	4.13	1.22	1.76	2.89	2.39	1.1	1.66	1.44	6.79	4	7	5.3
Mmp3	1.12	0.88	1.3	0.7	15.82	17.87	15.02	19	8.88	8.94	4.13	3.19	49.04	49.37	43.25	41.22
Mmp9	0.93	1.02	1.04	0.88	5.47	5.43	6	6.84	3.7	4.35	3.83	4.12	8.32	8.27	8.3	7.88
Mmp13	1.01	0.94	1.04	0.64	1.38	1.15	1.33	1.29	0.47	0.68	0.48	0.7	4.14	3.11	5.19	4.99
Timp1	1.16	0.86	0.81	1	1.43	1.99	1.39	0.89	1.77	1.51	1.89	2.02	2.16	2.26	3.1	3.44

## Sheet: 3D
	hTNFTg Cyldf/f				hTNFTg CyldM-Δ9
Il1	0.758621	0.388715	1.85267		0.777429	1.05643	5.82132	14.0596
Il6	0.610778	1.6527	0.736527		12.6647	8.13772	19.1138	14.1916
Mmp3	0.949173	1.24851	0.80232		4.28848	1.98853	2.29746	3.2089
Mmp13	0.780822	1.05205	1.16712		1.68493	1.5222	1.88219	1.38082
Timp1	1.264	0.580755	1.15525		0.552287	0.27899	0.290378	0.370089

## Sheet: 3E
	hTNFTg Cyldf/f	hTNFtg CyldΔ9/Δ9
	1	5.54
	10.63	1.45
	5.23	7.22
		3.97
		8.5
		5.21

## Sheet: 3G
VCAM	Cyldf/f	CyldM-KO
	1.06071	1.29693
	1.01811	1.23466
	0.921185	1.1321
	1	1.25
	1.04	1.39
	0.87	1.93
	0.54	1.1
	0.8	1.62
ICAM	Cyldf/f	CyldM-KO
	1.08544	1.40656
	0.965183	1.28954
	0.949374	1.18396
	1	1.32
	0.62	1.44
	1.02	1.98
	0.62	1.38
	0.83	2.2
